# Supplementary material for: USP8 Mutations Associated with Cushing’s Disease Alter Protein Structure Dynamics
Source: Int J Mol Sci. 2024 Nov 26;25(23):12697. doi: 10.3390/ijms252312697 (PMC11641493; doi:10.3390/ijms252312697)
Supplement: Supplementary file 1 [file ijms-25-12697-s001.zip]

Archive with 1 entries (1 files):
- ijms-3293972-supplementary.pdf
